# Supplementary material for: Validation of a Machine Learning Model to Predict Immunotherapy Response in Head and Neck Squamous Cell Carcinoma
Source: Cancers (Basel). 2023 Dec 29;16(1):175. doi: 10.3390/cancers16010175 (PMC10778506; doi:10.3390/cancers16010175)
Supplement: Supplementary file 1 [file cancers-16-00175-s001.zip]

Archive with 2 entries (2 files):
- cancers-2788656-supplementary.pdf
- Table_S1_Validation_data.xlsx
