# Supplementary material for: Validation of a Machine Learning Model to Predict Immunotherapy Response in Head and Neck Squamous Cell Carcinoma
Source: Cancers (Basel). 2023 Dec 29;16(1):175. doi: 10.3390/cancers16010175 (PMC10778506; doi:10.3390/cancers16010175)
Supplement: Supplementary file 1 [file cancers-16-00175-s001.zip › Table_S1_Validation_data.xlsx]

## Sheet: Validation
SAMPLE_ID	Cancer_Type2	Cancer_type_grouped_2	Chemo	Chemo_before_IO	Age	Sex	BMI	Stage	Stage at IO start	NLR	Platelets	HGB	Albumin	Drug	Drug_class	TMB	FCNA	HED	HLA_LOH	MSI	MSI_SCORE	Response	OS_Event	OS_Months	PFS_Event	PFS_Months	RF16_prob	RF11_prob
10546	2	Head & Neck	Yes	1	68.58	1	21.9	1	IV	4.5	293	13.6	3.7	0	PD-1/PD-L1	11.8	0.2774	5.37	TRUE	0	0.43	0	1	9.03	1	1.64	0.199992	0.229016
10327	2	Head & Neck	Yes	1	60.79	0	36.1	1	IV	4.64	182	9.6	3.7	0	PD-1/PD-L1	7	0.4402	7.95	FALSE	0	1.04	0	1	4.27	1	2	0.172908	0.260792
10328	2	Head & Neck	Yes	1	77.92	1	25.1	1	IV	1.38	197	10.5	3.6	0	PD-1/PD-L1	4.4	0.0002	0	FALSE	0	0	0	1	25	1	8.71	0.180033	0.280925
10547	2	Head & Neck	Yes	1	40.38	0	18	1	IV	9.8	333	7.7	3.2	0	PD-1/PD-L1	3	0.0184	5.24	FALSE	0	0	0	1	10.02	1	7.79	0.101428	0.170219
10548	2	Head & Neck	Yes	1	67.49	1	31.8	1	IV	3.87	266	11.7	3.9	0	PD-1/PD-L1	10.8	0.0685	6.98	FALSE	0	0.09	0	1	24.25	1	14.75	0.268764	0.297684
10336	2	Head & Neck	Yes	1	40.82	0	17.4	1	IV	31.5	362	9.1	3.8	0	PD-1/PD-L1	65.9	0.3297	8.04	FALSE	1	34.16	1	0	61.67	0	61.67	0.382334	0.417111
10337	2	Head & Neck	Yes	1	38	0	22.4	1	IV	19.5	539	9.1	4.2	1	Combo	3.3	0.0445	8.36	FALSE	0	0.17	0	1	0.33	1	0.33	0.172042	0.163914
10549	2	Head & Neck	Yes	1	76.95	1	22.2	1	IV	6.43	248	11.1	3.4	0	PD-1/PD-L1	3.9	0.6028	8.75	FALSE	0	4.57	0	1	1.18	1	1.02	0.0983537	0.181699
10550	2	Head & Neck	Yes	1	47.98	0	20.1	1	IV	7.4	178	12.3	4	0	PD-1/PD-L1	4.4	0.0528	8.29	FALSE	0	0.21	0	1	51.12	1	1.61	0.202754	0.206629
10570	2	Head & Neck	Yes	1	63.3	1	21.6	1	IV	29.75	666	8.8	3.4	0	PD-1/PD-L1	3.3	0.4263	6.38	FALSE	0	1.4	0	1	4.27	1	3.22	0.112965	0.16154
10551	2	Head & Neck	Yes	1	68.08	1	22.5	1	IV	9.5	239	14.5	4.2	0	PD-1/PD-L1	2	0.2596	4.01	TRUE	0	0.35	0	1	15.54	1	10.81	0.195759	0.148461
10552	2	Head & Neck	Yes	1	61.25	1	22	1	IV	6.67	271	9.5	4.2	0	PD-1/PD-L1	2	0.6961	5.71	FALSE	0	1.05	0	1	1.54	1	1.18	0.155867	0.160147
10553	2	Head & Neck	Yes	1	62.17	1	28.8	1	IV	10.33	270	12.8	3.5	0	PD-1/PD-L1	3.5	0.295	1.79	FALSE	0	0.2	0	1	9.53	1	6.8	0.117015	0.176342
10554	2	Head & Neck	Yes	1	79.32	1	29.7	1	IV	4.1	406	11	3	0	PD-1/PD-L1	3.9	0.2889	6.62	TRUE	0	0.86	0	1	15.41	1	12.62	0.171047	0.292508
10555	2	Head & Neck	Yes	1	57.12	1	24.8	1	IV	5.17	253	11.3	3.7	0	PD-1/PD-L1	4.5	0.302	4.12	TRUE	0	2.63	0	1	34.83	1	1.12	0.130958	0.216504
10556	2	Head & Neck	Yes	1	64.92	1	19.1	1	IV	6.33	266	11.4	4	0	PD-1/PD-L1	11.4	0.2459	7.74	TRUE	0	0.4	0	1	6.54	1	2.99	0.207389	0.228784
10557	2	Head & Neck	Yes	1	58.15	1	25	1	IV	3.73	337	11	3.4	0	PD-1/PD-L1	10.5	0.116	4.37	FALSE	0	0	0	1	0.82	1	0.82	0.165453	0.262356
10357	2	Head & Neck	Yes	1	58.84	0	29.6	1	IV	9.2	254	12.2	4.1	0	PD-1/PD-L1	0	0.2378	7.95	TRUE	0	0.46	0	1	29.93	1	3.68	0.211775	0.1998
10558	2	Head & Neck	Yes	1	71.3	1	24.4	1	IV	7.83	203	12.5	4.1	0	PD-1/PD-L1	5.3	0.1204	6.94	FALSE	0	0.72	0	1	34.99	1	14.13	0.202262	0.190464
10559	2	Head & Neck	Yes	1	70.35	1	19.3	1	IV	2.23	202	12.3	4.4	0	PD-1/PD-L1	2.2	0.0001	5.35	FALSE	0	0.1	0	0	10.09	1	3.48	0.222827	0.260381
10560	2	Head & Neck	Yes	1	76.93	1	24.9	1	IV	7.38	134	14.1	3.4	0	PD-1/PD-L1	24.6	0.5593	4.77	TRUE	0	2.69	0	1	7.92	1	2.04	0.371814	0.39025
10561	2	Head & Neck	Yes	1	65.93	1	27.3	1	IV	4.83	215	10.5	3.9	0	PD-1/PD-L1	11.8	0.1561	5.95	TRUE	0	0.14	1	0	64.13	0	64.13	0.226825	0.277233
10374	2	Head & Neck	Yes	1	66.73	0	24.1	1	IV	17	229	12.8	4	0	PD-1/PD-L1	4.9	0.0937	4.39	FALSE	0	0.29	1	1	13.8	1	11.04	0.179566	0.162456
10378	2	Head & Neck	No	0	69.31	0	21	1	IV	2	112	13.4	4.2	0	PD-1/PD-L1	0	0.1383	6.55	FALSE	0	0.24	0	1	20.17	1	2.04	0.309572	0.223056
10562	2	Head & Neck	Yes	1	56.08	1	30.86	1	IV	13.67	195	12	4	0	PD-1/PD-L1	4.9	0.1624	7.12	TRUE	0	0.4	1	1	28.29	1	19.98	0.188065	0.180624
10387	2	Head & Neck	Yes	1	59.42	1	25	1	IV	4	232	11.5	4.2	0	PD-1/PD-L1	1	0.0222	2.36	FALSE	0	0	0	1	29.21	1	5.32	0.195704	0.236031
10563	2	Head & Neck	Yes	1	64.32	1	22.7	1	IV	3.29	213	11.8	3.9	0	PD-1/PD-L1	2.6	0.3484	3.58	FALSE	0	0.26	1	1	65.18	1	30.39	0.136951	0.204592
10392	2	Head & Neck	Yes	1	52.97	1	28.2	1	IV	1.64	184	14.5	4.9	0	PD-1/PD-L1	5.9	0.0538	6.09	TRUE	0	0.46	0	1	57.76	1	4.96	0.251192	0.260309
10394	2	Head & Neck	Yes	1	65.26	1	22.4	1	IV	11	340	13.6	3.5	0	PD-1/PD-L1	2.6	0.1356	8.38	FALSE	0	0.44	0	1	46.39	1	1.28	0.150594	0.185383
10571	2	Head & Neck	Yes	1	58.99	0	22.5	1	IV	6.58	643	9.7	4.2	0	PD-1/PD-L1	7.9	0.3552	6.99	FALSE	0	3.79	0	1	2	1	1.74	0.207646	0.18968
10572	2	Head & Neck	Yes	1	62.14	1	22.2	1	IV	3.57	140	11.2	4.2	0	PD-1/PD-L1	1.1	0.0838	2.51	FALSE	0	0.17	0	1	10.78	1	1.15	0.153509	0.210684
10573	2	Head & Neck	Yes	1	78.01	1	22.7	1	IV	4.14	300	9	3.5	0	PD-1/PD-L1	7.9	0.4314	5.85	TRUE	0	1.59	1	1	33.28	1	9.1	0.134369	0.243138
10397	2	Head & Neck	Yes	1	63.77	1	18.5	1	IV	8.5	328	10.4	3.9	0	PD-1/PD-L1	5.6	0.277	6.06	FALSE	0	0.82	0	1	6.54	1	3.58	0.135703	0.183703
10564	2	Head & Neck	Yes	1	58.46	1	21.1	1	IV	5	304	12	4	0	PD-1/PD-L1	0	0	6.68	FALSE	0	0	1	1	34.4	1	15.01	0.211502	0.2447
10401	2	Head & Neck	Yes	1	40.77	1	33.3	1	IV	14	592	9.1	3.6	0	PD-1/PD-L1	11.8	0.1016	4.27	FALSE	0	0.39	0	1	1.84	1	0.56	0.142305	0.170784
10404	2	Head & Neck	Yes	1	54.64	1	22.2	1	IV	16.29	423	10.7	3.6	1	Combo	4.9	0.2093	6.23	FALSE	0	0.56	0	1	5.19	1	1.77	0.132174	0.177389
10405	2	Head & Neck	Yes	1	61.12	1	25.6	1	IV	5.63	167	11.5	4	0	PD-1/PD-L1	12.8	0.1251	8.95	FALSE	0	0.08	1	1	31.15	1	12.52	0.255923	0.281043
10406	2	Head & Neck	Yes	1	45.69	1	24.8	1	IV	18.5	107	7.1	3.4	0	PD-1/PD-L1	2	0.4383	6.08	FALSE	0	3.59	0	1	0.85	1	0.85	0.0716017	0.14044
10411	2	Head & Neck	Yes	1	30.33	0	18	1	IV	19.75	341	11.5	3.7	0	PD-1/PD-L1	11.8	0.018	6.84	FALSE	0	0	0	1	15.44	1	4.07	0.147	0.174872
10416	2	Head & Neck	Yes	1	58.81	1	24.8	1	IV	10	160	12	3.6	0	PD-1/PD-L1	1.8	0.5909	4.15	FALSE	0	2.71	0	1	3.15	1	1.15	0.0925976	0.137826
10580	2	Head & Neck	Yes	1	79.7	1	25.5	1	IV	4.5	159	13.1	3.9	1	Combo	6.9	0.1152	7.44	TRUE	0	0	1	0	73.49	1	20.27	0.24275	0.324681
10582	2	Head & Neck	Yes	1	66.55	0	24.6	1	IV	9.31	341	10.8	3.5	0	PD-1/PD-L1	3.9	0.2156	4.25	FALSE	0	0	0	1	2.2	1	2.2	0.0705444	0.156666
10420	2	Head & Neck	Yes	1	33.33	0	22.3	1	IV	6.88	408	12.5	4.2	0	PD-1/PD-L1	10.8	0.2111	8.05	TRUE	0	0.15	0	1	25.3	1	6.34	0.180039	0.171593
10423	2	Head & Neck	Yes	1	69.74	1	23.7	1	IV	3.5	155	12.5	4.4	0	PD-1/PD-L1	5.9	0.4025	3.32	FALSE	0	1.93	1	1	28.78	1	8.97	0.193232	0.210214
10425	2	Head & Neck	Yes	1	55.21	1	26.2	1	IV	10.5	305	12.2	3.8	0	PD-1/PD-L1	3.3	0.1243	2.92	FALSE	0	0.27	0	1	8.05	1	3.25	0.167176	0.200316
10427	2	Head & Neck	Yes	1	64.18	1	23.4	1	IV	6.44	288	11.2	3.9	0	PD-1/PD-L1	12.8	0.1767	8.17	FALSE	0	0.34	0	1	11.07	1	4.8	0.208779	0.22667
10583	2	Head & Neck	Yes	1	79.98	0	31	1	IV	6.13	399	10.3	3.1	0	PD-1/PD-L1	5.9	0.046	5.87	FALSE	0	0.08	0	1	4.37	1	4.37	0.149786	0.278628
10428	2	Head & Neck	Yes	1	50.73	1	22	1	IV	7.43	356	12.3	3.9	0	PD-1/PD-L1	6.7	0.0074	8.47	FALSE	0	0.09	0	1	10.25	1	4.99	0.198324	0.221001
10574	2	Head & Neck	Yes	1	52.16	1	25.5	1	IV	21.8	565	8.7	3.7	1	Combo	5.9	0.0591	7.58	TRUE	0	0.08	0	1	1.58	1	1.05	0.181839	0.235411
10435	2	Head & Neck	Yes	1	70.31	1	28	1	IV	5	345	11.8	4.3	0	PD-1/PD-L1	10.8	0.5247	5.9	TRUE	0	2.35	1	1	48.26	1	25.53	0.231471	0.265813
10441	2	Head & Neck	Yes	1	62.21	1	25.5	1	IV	8.86	370	11.6	4	0	PD-1/PD-L1	10.5	0.452	7.15	FALSE	0	0.82	0	0	17.45	1	0.23	0.19096	0.176923
10584	2	Head & Neck	Yes	1	52.66	0	17.7	1	IV	9	217	10.6	4.2	0	PD-1/PD-L1	6.9	0.2087	9.27	FALSE	0	0.31	0	1	5.72	1	1.61	0.253942	0.210525
10585	2	Head & Neck	Yes	1	59.48	1	17.2	1	IV	12.6	495	8.9	3.3	0	PD-1/PD-L1	9.8	0.095	6.6	FALSE	0	0.15	0	1	2.96	1	2.1	0.147228	0.195576
10565	2	Head & Neck	Yes	1	70.72	1	14.2	1	IV	1.33	391	7.8	3.8	0	PD-1/PD-L1	5.3	0.3101	2.99	FALSE	0	0.38	0	1	5.78	1	3.48	0.150509	0.211291
10449	2	Head & Neck	Yes	1	55.15	1	20	1	IV	31	396	13.7	4.5	0	PD-1/PD-L1	5.6	0.2742	2.85	TRUE	0	0.5	0	1	5.91	1	1.71	0.218175	0.155726
10452	2	Head & Neck	Yes	1	49.74	1	26.6	1	IV	5.83	221	13.7	4.7	1	Combo	4.9	0.0857	7.77	FALSE	0	0.08	0	1	11.63	1	1.77	0.25506	0.278309
10453	2	Head & Neck	Yes	1	76.43	1	26.5	1	IV	3.73	194	14.1	3.9	0	PD-1/PD-L1	6.9	0.1747	4.21	FALSE	0	0.41	1	0	77.54	1	24.28	0.216125	0.253158
10459	2	Head & Neck	Yes	1	35.1	1	34.3	1	IV	7.38	279	13.4	4.5	0	PD-1/PD-L1	1.1	0.0454	8.05	FALSE	0	0.08	0	1	10.32	1	2.07	0.213896	0.193587
10586	2	Head & Neck	Yes	1	35.21	1	17	1	IV	3.5	170	11.8	4.5	0	PD-1/PD-L1	3	0.1495	8.76	TRUE	0	0.98	0	1	7.62	1	1.84	0.144553	0.172931
10566	2	Head & Neck	Yes	1	59.58	1	20.3	1	IV	14.8	338	11.1	3.5	0	PD-1/PD-L1	3	0.0437	8.84	FALSE	0	0.38	0	1	4.86	1	2.14	0.149751	0.202593
10577	2	Head & Neck	Yes	1	17.83	0	30.7	1	IV	0	0	0	0	0	PD-1/PD-L1	2	0.0045	7.74	FALSE	0	0	1	0	61.4	1	37.98	0.118992	0.196429
10471	2	Head & Neck	Yes	1	51.96	0	27.6	1	IV	9.4	255	10.6	4.1	1	Combo	8.9	0.2607	6.48	TRUE	0	0.17	0	1	27.86	1	1.74	0.225855	0.205653
10473	2	Head & Neck	Yes	1	55.15	1	22.3	1	IV	13.4	220	9.2	3.2	0	PD-1/PD-L1	2	0.1347	7.91	FALSE	0	0.17	0	1	0.99	1	0.99	0.123149	0.187616
10475	2	Head & Neck	Yes	1	65.22	1	19.8	1	IV	4.33	276	11	4.3	0	PD-1/PD-L1	5.9	0.4262	7.76	FALSE	0	2.08	0	1	3.75	1	1.61	0.189664	0.216862
10477	2	Head & Neck	Yes	1	50.89	1	27.2	1	IV	17	339	12.8	4	0	PD-1/PD-L1	6.9	0.1273	8.4	TRUE	0	0.15	0	1	5.03	1	1.94	0.225764	0.213231
10480	2	Head & Neck	Yes	1	57.46	1	30.1	1	IV	9	301	13.9	4.3	0	PD-1/PD-L1	3.9	0.2471	7.99	TRUE	0	0.65	1	1	33.05	1	11.53	0.243916	0.199378
10567	2	Head & Neck	Yes	1	66.51	1	27.6	1	IV	0	0	0	0	0	PD-1/PD-L1	3	0.1046	7.9	FALSE	0	0.07	0	1	20.24	1	4.86	0.140826	0.258591
10485	2	Head & Neck	Yes	1	68.3	1	21.6	1	IV	10.3	382	11.2	3.9	0	PD-1/PD-L1	2	0.2149	6.08	TRUE	0	0.4	0	1	7.03	1	1.58	0.141412	0.160026
10486	2	Head & Neck	Yes	1	65	1	29	1	IV	4	179	13.2	4.4	0	PD-1/PD-L1	3.9	0.1676	5.88	FALSE	0	0.95	0	1	8.44	1	1.87	0.247816	0.261237
10588	2	Head & Neck	Yes	1	73.48	1	19.9	1	IV	2.81	150	10.4	3.9	0	PD-1/PD-L1	8.9	0.3939	7.26	FALSE	0	3.32	1	1	14.19	1	4.37	0.189376	0.234254
10489	2	Head & Neck	Yes	1	72.69	1	26.2	1	IV	12.17	344	12.4	4.2	0	PD-1/PD-L1	1	0.5217	9.15	TRUE	0	1.31	0	1	2.5	1	1.81	0.204106	0.181358
10491	2	Head & Neck	Yes	1	74.85	0	19.7	1	IV	4	272	13.6	4.4	0	PD-1/PD-L1	4.9	0.0057	7.97	FALSE	0	0	0	1	9.33	1	1.84	0.253568	0.238421
10492	2	Head & Neck	Yes	1	52.84	1	26.1	1	IV	8.5	366	11.3	4	0	PD-1/PD-L1	2	0.0515	5.76	FALSE	0	0	0	1	11.37	1	2.04	0.206894	0.213688
10575	2	Head & Neck	Yes	1	64.9	1	22.6	1	IV	8.67	346	10.9	4.3	1	Combo	8.9	0.4211	9.45	TRUE	0	1.31	0	1	5.26	1	1.74	0.223711	0.235418
10495	2	Head & Neck	Yes	1	68.09	1	25	1	IV	2.75	170	12.8	4.4	0	PD-1/PD-L1	3.9	0.2072	7.94	TRUE	0	0.33	1	0	55.98	0	55.85	0.235951	0.262871
10568	2	Head & Neck	Yes	1	69.81	0	18.7	1	IV	3.16	532	14.6	3.9	0	PD-1/PD-L1	11.4	0.0336	6.55	FALSE	0	0.06	0	1	4.99	1	1.38	0.262379	0.249745
10500	2	Head & Neck	Yes	1	67.91	0	27	1	IV	1.73	200	12	4.4	0	PD-1/PD-L1	6.1	0.1089	7.94	FALSE	0	1.19	0	0	7.16	1	3.71	0.243993	0.259068
10503	2	Head & Neck	Yes	1	52.79	1	27.8	1	IV	4	158	12.8	4.4	0	PD-1/PD-L1	0	0.2398	6.59	TRUE	0	1.09	0	1	1.91	1	1.38	0.242522	0.275462
10589	2	Head & Neck	No	0	66.74	1	30.9	1	IV	5	186	11.3	4.2	0	PD-1/PD-L1	9.8	0.5513	5.52	FALSE	0	3.9	0	1	47.38	1	1.64	0.344883	0.264343
10576	2	Head & Neck	Yes	1	50.37	1	21.4	1	IV	13.75	209	10.8	3.6	0	PD-1/PD-L1	2.6	0.1825	7.51	FALSE	0	0.31	0	1	8.71	1	5.03	0.140122	0.165506
10515	2	Head & Neck	No	0	73.02	1	23.4	1	IV	4.56	292	13.9	4	0	PD-1/PD-L1	4.4	0.5736	7.89	TRUE	0	1.96	1	0	56.11	0	56.11	0.371676	0.18981
10569	2	Head & Neck	Yes	1	51	1	25.9	1	IV	3.18	188	15.2	4.4	0	PD-1/PD-L1	7.9	0.082	3.87	TRUE	0	0	1	1	28.22	1	5.29	0.253406	0.252892
10518	2	Head & Neck	Yes	1	68.73	1	22.8	1	IV	5.07	335	9.9	3.2	0	PD-1/PD-L1	17.6	0.1003	5.02	TRUE	0	2.76	0	1	1.94	1	0.59	0.23351	0.30193
10522	2	Head & Neck	Yes	1	19.73	1	18.3	1	IV	4.43	361	9.8	3.4	0	PD-1/PD-L1	1.8	0.0394	5.16	FALSE	0	0	1	0	42.09	1	24.61	0.117492	0.163416
9688	2	Head & Neck	Yes	1	61.6	1	25.5	1	IV	9.86	338	9.5	3.4	0	PD-1/PD-L1	9.7	0.056	8.72	TRUE	0	0.31	1	0	48.1	0	46.06	0.115782	0.211247
10483	2	Head & Neck	Yes	1	54.54	1	20.9	1	IV	10	279	11.4	4	0	PD-1/PD-L1	1.8	0.1553	4.71	FALSE	0	0.15	0	1	2.4	1	1.97	0.150068	0.157659
10526	2	Head & Neck	Yes	1	70.62	1	30.2	1	IV	2.66	62	7.9	3	0	PD-1/PD-L1	4.4	0.1383	5.74	TRUE	0	0.07	0	1	4.53	1	2.3	0.12386	0.275529
10372	2	Head & Neck	Yes	1	78.99	1	27.1	1	IV	24.5	241	12	3.6	0	PD-1/PD-L1	7.02172	0.0701	3.46	FALSE	0	0	1	1	11.17	1	4.44	0.142065	0.238565
10516	2	Head & Neck	Yes	1	57.42	1	29.4	1	IV	2.33	102	12.7	4.4	0	PD-1/PD-L1	0.9	0.0903	6.15	FALSE	0	0	1	0	33.51	1	17.05	0.23533	0.276268
10320	2	Head & Neck	Yes	1	73.3	1	28.1	1	IV	4	188	14.6	3.7	0	PD-1/PD-L1	6.1	0.4006	4.82	TRUE	0	0.36	1	0	35.25	0	26.64	0.19205	0.254543
10541	2	Head & Neck	Yes	1	36.79	1	22.7	1	IV	9.67	188	12.2	4.5	0	PD-1/PD-L1	3.5	0.423	6.71	FALSE	0	1.02	0	1	9.86	1	2	0.150276	0.119542
10513	2	Head & Neck	Yes	1	67.64	0	19.8	1	IV	15.67	355	13.2	3.9	0	PD-1/PD-L1	4.4	0.0171	6.49	FALSE	0	0	0	1	22.54	1	8.18	0.199576	0.186984
10517	2	Head & Neck	No	0	73.94	1	29.2	1	IV	3.42	229	15.6	4.4	0	PD-1/PD-L1	5.3	0.7081	6.52	TRUE	0	2.25	1	1	31.51	1	14.62	0.417203	0.234353
10521	2	Head & Neck	Yes	1	55.62	1	20.7	1	IV	12.55	332	11.7	3.7	0	PD-1/PD-L1	19.3	0.4149	5.51	FALSE	0	1.26	0	1	2.5	1	1.22	0.269058	0.23872
10525	2	Head & Neck	Yes	1	64.96	1	26.1	1	IV	12.25	139	14	4.3	0	PD-1/PD-L1	3.5	0.1684	7.47	FALSE	0	0.06	0	0	31.93	1	1.68	0.237613	0.18403
10540	2	Head & Neck	Yes	1	75.21	1	23.6	1	IV	6.83	232	10.8	3.3	0	PD-1/PD-L1	9.7	0.2411	7.19	TRUE	0	0.56	0	1	1.87	1	1.45	0.106904	0.20339

## Sheet: Development_training
SAMPLE_ID	Cancer_type_grouped_2	Cancer_Type2	Cancer_Type	Chemo_before_IO	Age	Sex	BMI	Stage	Stage at IO start	NLR	Platelets	HGB	Albumin	Drug	Drug_class	TMB	FCNA	HED	HLA_LOH	MSI	MSI_SCORE	Response	OS_Event	OS_Months	PFS_Event	PFS_Months	RF16_prob	RF11_prob
8312	Head & Neck	2	Others	1	78.82	0	23.5	1	IV	34.5	386	10.6	3.7	0	CTLA4	3.9	0.5784	4.92	0	0	2.34	0	1	1.54	1	0.43	0.120092	0.419437
8447	Head & Neck	2	Others	1	40.9	1	20.9	1	IV	10.67	285	9.1	3.7	0	PD1/PDL1	1	0.003	7.29	0	0	0	0	1	3.42	1	0.56	0.126332	0.26134
8680	Head & Neck	2	Others	1	57.77	1	19.8	1	IV	9.5	329	12.4	4.1	0	PD1/PDL1	25.6	0.1421	8.23	0	0	0.8	1	1	18.07	1	18.07	0.478729	0.315681
8443	Head & Neck	2	Others	1	67.92	1	23.1	1	IV	4.33	235	13.5	4.3	0	PD1/PDL1	1	0.0499	3.5	0	0	0.14	0	1	13.9	1	1.38	0.194987	0.246587
9026	Head & Neck	2	Others	1	70.17	1	23.5	0	III	2.14	111	9.1	4.1	0	PD1/PDL1	8.9	0.0849	8.82	0	0	0.17	0	1	8.08	1	1.58	0.223416	0.305086
8632	Head & Neck	2	Others	1	68.71	1	27.1	1	IV	3.4	190	13.1	4.3	0	PD1/PDL1	0	0.0955	0	0	0	0	1	1	8.64	1	7.26	0.267319	0.242098
8797	Head & Neck	2	Others	1	34.45	1	20.4	1	IV	12.5	405	12.9	4	0	PD1/PDL1	8.8	0.2332	1.56	1	0	0.78	0	0	6.21	1	1.68	0.138071	0.248482
8807	Head & Neck	2	Others	1	53.71	1	23.8	1	IV	5.13	101	11	3.2	0	PD1/PDL1	5.3	0.1266	7.93	0	0	0.32	0	1	1.77	1	1.38	0.12842	0.2349
9132	Head & Neck	2	Others	1	53.34	1	33.2	1	IV	5.86	282	12.2	3.9	0	PD1/PDL1	1.8	0.1171	6.03	0	0	0.35	0	1	9.89	1	5.55	0.199858	0.161463
9005	Head & Neck	2	Others	1	61.22	1	26.5	1	IV	7.75	249	13.8	4.1	0	PD1/PDL1	0	0.3858	6.82	0	0	1.36	0	1	14.26	1	1.41	0.212449	0.262479
8522	Head & Neck	2	Others	1	62.68	1	21.5	1	IV	22.67	219	11.5	4	0	PD1/PDL1	10.5	0.1379	5.63	0	0	0.14	1	0	33.64	0	33.64	0.239981	0.217484
8599	Head & Neck	2	Others	1	54.52	0	16.7	1	IV	17.33	239	8.4	3.7	0	PD1/PDL1	3.5	0.5326	7.85	0	0	0.78	1	0	29.67	1	16.26	0.175937	0.226592
9198	Head & Neck	2	Others	1	57.3	0	28.7	1	IV	28	93	7.6	2.5	0	PD1/PDL1	16.7	0.3479	7.91	1	0	0.52	0	1	0.16	1	0.16	0.156257	0.258137
9206	Head & Neck	2	Others	1	17.39	0	22.4	1	IV	17.33	262	12.9	3.8	0	PD1/PDL1	0.9	0.1696	3.71	0	0	0.73	0	1	8.97	1	0.79	0.0980739	0.208362
8627	Head & Neck	2	Others	1	51.78	1	25	1	IV	6.43	195	11.7	4.6	0	PD1/PDL1	0	0.2769	4.74	0	0	0.44	0	1	28.98	1	1.91	0.211675	0.251888
9307	Head & Neck	2	Others	1	68.08	0	16.8	1	IV	19.8	371	9.8	3.4	0	PD1/PDL1	5.3	0.2276	3.11	0	0	0.28	0	1	1.51	1	1.51	0.0866684	0.185403
8606	Head & Neck	2	Others	1	75.37	0	19.1	1	IV	7.2	170	9.5	3.9	0	PD1/PDL1	7	0.1035	6.9	1	0	0.52	1	0	28.39	0	28.39	0.239336	0.262411
9073	Head & Neck	2	Others	1	38.46	1	21.4	1	IV	30.5	308	9.5	3.4	0	PD1/PDL1	6.1	0.3979	8.66	0	0	0.46	0	1	9.46	1	1.35	0.0635245	0.197316
8676	Head & Neck	2	Others	1	79.8	1	23.1	1	IV	4.92	183	12.2	3.6	0	PD1/PDL1	5.3	0.0281	8.2	0	0	0	0	1	15.74	1	1.71	0.164711	0.229204
8951	Head & Neck	2	Others	1	29.02	1	30.5	1	IV	8	299	11.8	4.1	0	PD1/PDL1	4.4	0.246	4.5	0	0	1.33	0	1	9.89	1	1.77	0.135859	0.280717
9387	Head & Neck	2	Others	1	61.96	1	31.8	1	IV	3.56	325	12.4	3.6	0	PD1/PDL1	7	0.2343	7.79	0	0	0.63	0	1	3.45	1	2.04	0.193833	0.199075
9353	Head & Neck	2	Others	1	51.78	1	21.2	1	IV	4.25	333	9.2	4.1	0	PD1/PDL1	3.5	0.1791	8.29	1	0	0.23	0	1	7.75	1	7.75	0.189749	0.223644
8955	Head & Neck	2	Others	1	67.32	0	19.8	1	IV	13.53	357	13.2	3.4	0	PD1/PDL1	10.5	0.1545	4.22	1	0	0.22	0	1	1.58	1	0.56	0.149615	0.221659
8464	Head & Neck	2	Others	1	69.1	1	31.7	1	IV	8.43	234	12.4	4	0	PD1/PDL1	5.3	0.0351	4.58	0	0	0.24	0	1	14.13	1	1.84	0.16368	0.259021
8261	Head & Neck	2	Others	1	67.37	0	20.5	1	IV	4.46	248	11.5	3.4	0	PD1/PDL1	17.6	0.5914	6.12	1	0	1.47	0	0	10.15	1	3.98	0.21474	0.201326
9521	Head & Neck	2	Others	0	63.33	1	28.7	1	IV	2.96	228	12.8	3.6	0	PD1/PDL1	1.8	0.3508	8.46	1	0	2.54	1	0	27.83	1	13.63	0.391396	0.191948
8633	Head & Neck	2	Others	1	61.72	1	24.9	1	IV	13.2	288	9.9	3.5	0	PD1/PDL1	4.4	0.0009	6.26	0	0	0.24	0	1	24.21	1	2.04	0.13737	0.230268
8529	Head & Neck	2	Others	1	51.67	0	19.8	1	IV	9.88	329	10.9	4.5	0	PD1/PDL1	3.5	0.1513	10.38	0	0	0.14	1	0	37.55	0	36.11	0.262587	0.268972
8652	Head & Neck	2	Others	1	64.8	1	24.6	1	IV	3.25	344	11.9	3.8	0	PD1/PDL1	7	0.1877	1.29	0	0	0.06	0	1	6.7	1	1.61	0.167406	0.256496
9230	Head & Neck	2	Others	1	61.91	1	31.1	1	IV	5.33	186	12	4	0	PD1/PDL1	12.3	0.2422	5.15	1	0	0.74	0	1	11.3	1	1.84	0.238064	0.256134
8756	Head & Neck	2	Others	1	75.04	1	24.7	1	IV	8	163	12	3.7	0	PD1/PDL1	5.3	0.0451	6.67	0	0	0	0	0	23.59	1	1.84	0.12123	0.24993
8899	Head & Neck	2	Others	1	58.43	1	25.2	1	IV	3	105	11.3	3.9	0	PD1/PDL1	6.1	0.082	5.92	1	0	0.19	0	1	12.71	1	6.05	0.174062	0.542668
9654	Head & Neck	2	Others	1	64.28	1	15.8	1	IV	8.17	337	10	3.7	0	PD1/PDL1	5.3	0.0343	4.73	0	0	0	0	1	2.53	1	2.53	0.119185	0.2147
9301	Head & Neck	2	Others	0	44.44	1	18.9	1	IV	4.2	161	12.6	3.7	1	Combo	1.8	0.3678	5.88	0	0	0.44	0	0	21.78	1	2.3	0.260824	0.183175
8798	Head & Neck	2	Others	1	50.66	1	27.8	1	IV	7.57	244	11.7	4.2	0	PD1/PDL1	7	0.2283	4.56	0	0	0.43	0	1	9.23	1	1.58	0.1916	0.270246
9457	Head & Neck	2	Others	1	56.2	1	25	1	IV	9.2	294	9.3	3.8	0	PD1/PDL1	0.9	0.157	4	1	0	0.53	0	1	1.94	1	0.85	0.12583	0.236768
9448	Head & Neck	2	Others	1	58.77	1	31.8	1	IV	7.71	296	12.8	4.1	0	PD1/PDL1	13.2	0.1532	8.29	0	0	0.07	0	1	9.2	1	0.46	0.276308	0.296034
9833	Head & Neck	2	Others	0	50.95	1	28.2	1	IV	9.6	198	12	3.9	0	PD1/PDL1	7.9	0.2052	5.76	1	0	0.42	0	0	21.65	1	5.55	0.311281	0.272903
9735	Head & Neck	2	Others	1	63.53	1	21.4	1	IV	6.14	449	8	3.4	0	PD1/PDL1	17.6	0.2718	3.53	1	0	0.6	0	1	9.46	1	2.23	0.19136	0.190342
9358	Head & Neck	2	Others	1	60.3	1	20.6	1	IV	4.83	216	12.4	4.4	0	PD1/PDL1	6.1	0.121	7.5	0	0	0.53	0	0	21.39	1	1.38	0.205111	0.25957
9766	Head & Neck	2	Others	1	63.97	0	24	1	IV	11.2	226	8.4	3	0	PD1/PDL1	7.9	0.0168	5.59	0	0	0	0	1	9.59	1	2.53	0.0965785	0.309062
9895	Head & Neck	2	Others	1	66.05	0	18.4	1	IV	1.79	357	12	4.2	0	PD1/PDL1	4.4	0.4863	6	0	0	3.49	0	1	4.01	1	1.64	0.18224	0.232433
9454	Head & Neck	2	Others	1	46.97	1	22.8	1	IV	1.27	257	12.1	4	0	PD1/PDL1	4.4	0.0394	3.84	0	0	0	0	0	18.76	1	1.94	0.133359	0.208669
9122	Head & Neck	2	Others	1	48.35	1	34.3	1	IV	2.67	149	15.5	3.8	0	PD1/PDL1	6.1	0.024	7.68	0	0	0	1	0	19.71	0	19.32	0.269849	0.296217
8846	Head & Neck	2	Others	0	66.29	1	21.5	1	IV	9.44	266	13.8	4.2	0	PD1/PDL1	6.1	0.004	3.19	0	0	0	1	0	24.34	1	11.04	0.414535	0.278274
9827	Head & Neck	2	Others	1	30.05	1	34.7	1	IV	32.17	496	11	3.2	0	PD1/PDL1	0	0.0005	5.2	0	0	0	0	1	0.62	1	0.3	0.146462	0.316757
9424	Head & Neck	2	Others	1	64.59	1	22.5	1	IV	3.25	128	12.8	3.3	0	PD1/PDL1	7	0.5679	7.86	0	0	0.96	0	1	7.82	1	6.77	0.138444	0.276993
9255	Head & Neck	2	Others	1	63.23	1	21	1	IV	6.44	203	13.8	4.3	0	PD1/PDL1	3.5	0.3585	7.72	1	0	0.32	1	0	15.18	1	6.9	0.257446	0.221267
9683	Head & Neck	2	Others	1	59.78	0	19.4	1	IV	5	251	11.4	4.6	0	PD1/PDL1	1.8	0	4.5	0	0	0	0	0	14.62	1	1.81	0.186747	0.567382
9377	Head & Neck	2	Others	1	78.06	1	24.3	1	IV	7.17	146	14.3	4.4	0	PD1/PDL1	2.6	0.2221	5.11	0	0	0.31	1	0	15.11	0	15.11	0.293198	0.27316
9464	Head & Neck	2	Others	1	66.93	1	31	1	IV	3.5	239	14.5	4.4	0	PD1/PDL1	23.7	0.3142	5.5	0	0	0.89	0	0	13.8	1	1.84	0.505733	0.497085
9880	Head & Neck	2	Others	1	61.54	0	22.2	1	IV	20.67	556	9.3	2.6	0	PD1/PDL1	4.4	0.0003	8.11	0	0	0	0	0	1.77	1	0.56	0.173956	0.268642
9563	Head & Neck	2	Others	1	44.1	0	21.6	1	IV	11	282	6.8	3.2	0	PD1/PDL1	4.4	0.1731	1.03	0	0	0.06	0	1	7.69	1	0.82	0.0588605	0.168867
10088	Head & Neck	2	Others	1	70.51	1	20.8	1	IV	8	58	9.6	4.3	0	PD1/PDL1	4.4	0.104	7.89	1	0	0.12	0	0	9.49	1	3.68	0.219049	0.237275
9460	Head & Neck	2	Others	1	70.48	1	21.5	1	IV	5.33	319	11.1	3.8	0	PD1/PDL1	4.4	0.1719	7.99	0	0	0.35	0	0	10.58	1	2.07	0.14691	0.33287
